# Supplementary material for: In Silico Protein Folding Prediction of COVID-19 Mutations and Variants
Source: Biomolecules. 2022 Nov 10;12(11):1665. doi: 10.3390/biom12111665 (PMC9688002; doi:10.3390/biom12111665)
Supplement: Supplementary file 1 [file biomolecules-12-01665-s001.zip]

Archive with 1 entries (1 files):
- biomolecules-1969693-supplementary.pdf
